# Supplementary material for: Visual consequent stimulus complexity affects performance in audiovisual associative learning
Source: Sci Rep. 2022 Oct 22;12:17793. doi: 10.1038/s41598-022-22880-z (PMC9587981; doi:10.1038/s41598-022-22880-z)
Supplement: Supplementary file 1 — Supplementary Information. [file 41598_2022_22880_MOESM1_ESM.xlsx]

## Sheet: Munka1
Név	Trial SoundPoly	ALER SoundPoly	ART SoundPoly	RER SoundPoly	RRT SoundPoly	GER SoundPoly	GRT SoundPoly	Trial Soundface	ALER Soundface	ART Soundface	RER Soundface	RRT Soundface	GER Soundface	GRT Soundface
abel210422	62	0.0483871	1528.95	0	1508.31	0	1919.33	67	0.0895522	1257.27	0	1586.39	0.0833333	2039.17
adam210218	53	0.0754717	1982.13	0.0833333	2243.39	0.416667	2553.17	62	0.0483871	1372.81	0	1592.94	0.0833333	2349.17
adam210405	56	0.0892857	2125.25	0.0277778	1929.28	0	3454.5	90	0.111111	2981.34	0.138889	2326.86	0.0833333	2669.33
agi210408	50	0.02	1441.28	0.0555556	1449.67	0.416667	2005.33	58	0.0689655	1369.57	0.0555556	1109.42	0	1356.75
agnes210225	77	0.168831	2339.51	0.277778	2384.64	0.5	2514.25	53	0.0377358	1485.06	0.0555556	1349.86	0	1496.25
aniko210415	44	0.0227273	1768.82	0.0277778	2750.44	0	3553.42	55	0.0545455	2027.29	0	3092.83	0.25	3750.08
anna210304	52	0.0384615	1347	0	1460.39	0	1485.83	44	0.0454545	1335.57	0	1295.22	0	1343
anna210429	48	0.0208333	1458.33	0.166667	2161	0.833333	2491	55	0.0727273	1483.53	0	1565.83	0	1243.58
aron20210310	45	0.0222222	1204.87	0.0555556	1222.33	0	1320.25	84	0.0833333	1377.42	0.0277778	1302.08	0	1554.5
balazs210225	56	0.0714286	1438.82	0	1804.39	0.0833333	1826.58	55	0.0545455	1363.18	0	1375.47	0	1394.75
balint210422	54	0.0925926	2159.78	0	2186.14	0	3384.08	52	0.0384615	1260.27	0	1292.58	0	1310
barni210311	42	0	1615.71	0	1623.28	0	2403.75	47	0.0425532	1340.6	0	1171.39	0	1177.58
bator210720	98	0.102041	1567.15	0.138889	1929.19	0	1998.75	41	0	1801.15	0.0277778	1450.94	0.0833333	1145.75
blanka210609	149	0.275168	1702.84	0.388889	1647.69	0.5	1762.92	44	0	2128.66	0	1178.33	0.0833333	1744.83
borbala210420	52	0.0384615	1714.04	0	1490.06	0	1669.5	52	0.0576923	1407.13	0	1223.11	0	1687.42
bulcsu210218	44	0	1645.09	0	1815.22	0.0833333	2119.08	42	0	1971.88	0	1906.72	0	1769.17
csaba210304	53	0.0188679	2196.08	0	1960.42	0	2128.08	44	0.0227273	1654.27	0	1535.75	0	1495
dalma210226	51	0.0196078	3325.73	0	3211.36	0.166667	3567.58	51	0.0980392	3897.8	0	3362.86	0	3371.25
eszter_210206	106	0.179245	2060.14	0.25	2645.78	0.75	2920.75	46	0.0217391	1705.52	0.0277778	1650.11	0	1431.25
fanni210527	47	0.0212766	1456.49	0	1549.42	0	1648.58	41	0	1583.85	0	1375.47	0.583333	5722.83
gabor210422	69	0.0869565	1825.41	0.111111	2380.19	0.75	2471.42	55	0.0363636	1505.76	0.138889	1404.06	0.416667	2136.75
gabor210506	51	0.0196078	2576.31	0.0277778	1905.81	0.416667	2738.25	47	0.0425532	1934.51	0	1737.08	0	1945
gergo210311	48	0.0208333	1315.27	0.0277778	1583.36	0.166667	1632.83	57	0.0701754	1208.88	0	1462.89	0.0833333	2129.58
izsak210226	53	0.0566038	1763	0	1536.06	0	1282.58	47	0.0212766	1590.06	0	1255.64	0	1424.42
janos210225	93	0.236559	3138.67	0.0833333	3322.03	0.0833333	2043	44	0.0681818	3056.05	0.166667	2706.61	0.583333	3076.83
kriszti20210314	45	0.0222222	1964.96	0.0555556	2195.36	0.25	3567.92	49	0.0204082	1921.51	0.194444	2106.78	0.5	2723.92
krisztian210218	48	0.0625	3183.04	0.0277778	1931.39	0.5	3863.17	50	0.04	2268.24	0	1576.47	0.583333	1792.67
laura210415	43	0	2145.02	0	1806	0.583333	3122.67	47	0.0425532	1796.87	0	1572.11	0	2177.42
levi2021000314	56	0.0535714	2147.93	0.0555556	1483.89	0	3957	43	0.0232558	2151.21	0	2470.53	0.25	4778.67
livi220309	63	0.0952381	1834.81	0	2002.64	0	2544.25	47	0.0212766	1801.91	0.0555556	2254.44	0.0833333	2289
magdi210305	94	0.138298	3884.15	0.138889	3918.39	0.0833333	3131.58	80	0.0875	3708.59	0.111111	3802.11	0.0833333	4790.25
marci210318	65	0.0769231	1676.88	0	1824.33	0	3949.25	46	0	1095.02	0.0277778	1307.81	0.0833333	1460
marton210325	51	0.117647	2035.06	0	4790.44	0.166667	2073.5	46	0	1560.7	0	2366	0	2762.5
mate210707	47	0.0212766	2238.4	0.0555556	2964.44	0.5	18381	46	0	1755.15	0	1628.94	0	2200.5
merci_210206	42	0	1995.55	0.166667	2356.78	0.5	10032.8	56	0.0535714	1785.12	0	1660.22	0	2222.5
mucsirenata210408	53	0.0377358	1638.79	0.111111	2224.31	0.5	4403.67	113	0.19469	2100.83	0	1680.56	0	1433.75
noemi220309	50	0.02	1717.24	0	1553.08	0.0833333	1518.08	43	0.0232558	1229.3	0	1250.53	0	1479.17
panna210225	48	0.0416667	1537.6	0.0277778	3153.81	0.416667	2683.58	41	0	1163.56	0	1231.61	0	1416.75
panni20210314	75	0.0933333	2159.39	0	1591.19	0.416667	4553.92	53	0.0377358	1170.38	0	980.056	0	1320.25
peti_210210	54	0.0740741	2185.19	0.0555556	2117.56	0	2229	46	0.0434783	1617.83	0	1188.33	0	1248.75
reka210429	63	0.0634921	1793.6	0.0277778	1836.06	0.333333	2569	51	0.0392157	1158.08	0	1187.89	0.0833333	1721.33
rozsa210103	60	0.0666667	4762.33	0	3206.39	0.0833333	2352.92	45	0.0222222	4016.42	0.0555556	2478.78	0	2420.58
rozsa210306	60	0.0666667	2683.53	0.0277778	2474.39	0	2741	52	0.0192308	2248.21	0	2331.22	0.0833333	2867.25
szabolcs210301	44	0.0227273	1467.41	0.138889	2085.22	0.0833333	3182.42	58	0.0689655	1511.95	0	1786.94	0	1575.5
tamas210225	51	0.0196078	2299.04	0.0277778	2427.81	0	2358.25	52	0.0384615	1519.21	0.0277778	1719.25	0	1789.08
teo210609	45	0.0222222	1963	0.0555556	2451.03	0.0833333	2143.58	46	0	1382.09	0.0277778	1353.83	0	1653.83
tibor210315	51	0.0392157	1863.45	0.0833333	2000.42	0.25	4391	47	0.0212766	1613.79	0.0277778	1901.08	0	1827
vargaildiko210401	56	0.0535714	1624.38	0.333333	2191.44	1	2450.58	46	0	1203.57	0.0833333	1710.81	0	1686.17
vargazoltan210401	56	0.0714286	1783.12	0	1739.42	0.5	2724.67	41	0	1586.66	0	1563.89	0.0833333	2045
viki210506	58	0.0862069	1671.6	0.0555556	1702.69	0.666667	1526.25	63	0.047619	1611.62	0.0277778	2142.33	0	1569.08
viktoria210506	72	0.0555556	1864.36	0.166667	2730.44	0.583333	3071.58	46	0.0217391	2207.85	0	1976.56	0.0833333	3520.83
zoltan210301	43	0	1450.3	0	1599.86	0	3709.58	47	0.0425532	1827.51	0	1923.67	0	1670.67
zsanna220309	54	0.0740741	1435.5	0	1520.11	0	1487.17	51	0.0392157	1219.76	0	1145	0	1347.58
zsofi220309	58	0.103448	4148.79	0.0833333	3679.78	0.0833333	3372.25	46	0	2263	0.166667	2332.44	0	2326.75
zsolt210405	85	0.117647	2298.88	0.333333	3009.11	0.166667	3847.75	55	0.0727273	2149.49	0.25	2238.81	0.5	3788.92
